# Supplementary material for: Prevalence and Abundance of Ixodid Ticks in Domestic Mammals in Villages at the Forest Fringes of the Western Ghats, India
Source: Animals (Basel). 2025 Jul 8;15(14):2005. doi: 10.3390/ani15142005 (PMC12291773; doi:10.3390/ani15142005)
Supplement: Supplementary file 1 [file animals-15-02005-s001.zip]

Archive with 1 entries (1 files):
- animals-3637094-supplementary.pdf
